# Supplementary material for: Listeria monocytogenes: Investigation of Fitness in Soil Does Not Support the Relevance of Ecotypes
Source: Front Microbiol. 2022 Jun 13;13:917588. doi: 10.3389/fmicb.2022.917588 (PMC9234652; doi:10.3389/fmicb.2022.917588)
Supplement: Supplementary Table 1 — Characteristics of the strain dataset. [file Table_1.XLSX]

## Sheet: epidata
LISTADAPT ID	Genome ID	Percent	Survival rate (%)	Phenotype	Compartment	Sub-compartment	verif sub	Year of sampling or [best year]	isolation Country	Description	lineage	ST	CC	accession number	citation	Strain provider	Breadth coverage (%)	N50	Number of contigs	Total assembly length
AT-FAR-CF-1	AT_FAR_CF_1	-5	0	1	Environment	Soil	Soil	2018	AT	small farm	II	504	CC475	ERS4773685	LISADAPT panel	INRAE	95.03	2929221	2	2929589
CH-BOV-CP-I-74	SW-BOV-CP-I-74	-1.318758763	4.8	2	Animal	Farming animal	Animal	#N/A	CH	cattle mastitis	II	412	CC412	ERR2135583	Dreyer et al., 2016	VETSUISSE	94.36	2868768	139	3071809
CH-FAR-FE-G-42	SW-FAR-FE-G-42	-1.920818754	1.2	1	Animal	Farming animal	Animal	#N/A	CH	soil goat	II	18	CC18	ERR1600122	Dreyer et al., 2016	VETSUISSE	95.58	2883700	19	2892329
CH-FAR-SO-B-101	SW-FAR-SO-B-101	-1.875495775	1.332	1	Animal	Farming animal	Animal	#N/A	CH	soil cattle	II	7	CC7	ERR1600115	Dreyer et al., 2016	VETSUISSE	95.6	2951621	17	2959303
CH-FAR-SO-B-104	SW-FAR-SO-B-104	-1.532836034	2.932	2	Animal	Farming animal	Animal	#N/A	CH	soil cattle	I	6	CC6	ERR1590272	Dreyer et al., 2016	VETSUISSE	89.64	2922279	17	2928202
CH-FAR-SO-B-231	CH_FAR_SO_B_231	-2.175223538	0.668	1	Environment	Soil	Soil	#N/A	CH	soil cattle	I	4	CC4	ERR1590238	Dreyer et al., 2016	VETSUISSE	71.02	2878286	4	2879553
CH-FAR-SO-B-232	CH_FAR_SO_B_232	-2.096910013	0.8	1	Environment	Soil	Soil	#N/A	CH	soil cattle	II	37	CC37	ERS5514889	Dreyer et al., 2016	VETSUISSE	94.34	2901628	13	2927800
CH-FAR-SO-B-233	CH_FAR_SO_B_233	-2.274088368	0.532	1	Environment	Soil	Soil	#N/A	CH	soil - cattle	II	7	CC7	ERS5514890	Dreyer et al., 2016	VETSUISSE	95.6	2951621	17	2959303
CH-FAR-SO-B-234	CH_FAR_SO_B_234	-2.274088368	0.532	1	Environment	Soil	Soil	#N/A	CH	Feed bunk cattle	I	6	CC6	ERS5514887	Dreyer et al., 2016	VETSUISSE	89.64	2922279	17	2928202
CH-FAR-SO-B-239	CH_FAR_SO_B_239	-1.330869153	4.668	2	Environment	Soil	Soil	#N/A	CH	soil cattle	I	1	CC1	ERS5514888	Dreyer et al., 2016	VETSUISSE	89.1	2847181	13	2853699
CH-FAR-SO-B-241	CH_FAR_SO_B_241	-2.879426069	0.132	1	Environment	Soil	Soil	#N/A	CH	soil cattle	I	4	CC4	ERR1590245	Dreyer et al., 2016	VETSUISSE	82.77	2887802	7	2890583
CH-FAR-SO-B-65	SW-FAR-SO-B-65	-1.761452112	1.732	1	Animal	Farming animal	Animal	#N/A	FR	soil cattle	II	37	CC37	ERR1600114	Dreyer et al., 2016	VETSUISSE	94.34	2901628	13	2927800
CH-FAR-SO-G-229	CH_FAR_SO_G_229	-1.356547324	4.4	2	Environment	Soil	Soil	#N/A	CH	soil goat	I	6	CC6	ERR5049752	Dreyer et al., 2016	VETSUISSE	90.79	2949422	265	3066794
CH-FAR-SO-G-236	CH_FAR_SO_G_236	-2.030584088	0.932	1	Environment	Soil	Soil	#N/A	CH	soil goat	II	18	CC18	ERS5514891	Dreyer et al., 2016	VETSUISSE	95.58	2883700	19	2892329
CH-FAR-SO-G-237	CH_FAR_SO_G_237	-2.096910013	0.8	1	Environment	Soil	Soil	#N/A	CH	soil - goat	I	1	CC1	ERR1590243	Dreyer et al., 2016	VETSUISSE	83.15	2918942	5	2920532
CH-FAR-SO-G-240	CH_FAR_SO_G_240	-1.150703459	7.068	3	Environment	Soil	Soil	#N/A	CH	soil - goat	I	4	CC4	ERR1590276	Dreyer et al., 2016	VETSUISSE	88.85	2408620	3	2409117
CH-FAR-SO-O-228	CH_FAR_SO_O_228	-1.920818754	1.2	1	Environment	Soil	Soil	#N/A	CH	soil sheep	I	1146	CC4	ERR5049753	Dreyer et al., 2016	VETSUISSE	87.84	2888681	31	2896439
CH-FAR-SO-O-238	CH_FAR_SO_O_238	-5	0	1	Environment	Soil	Soil	#N/A	CH	soil - sheep	II	11	CC11	ERS5514892	Dreyer et al., 2016	VETSUISSE	94.17	2935795	5	2936971
CH-FAR-UN-B-20	SW-FAR-UN-B-20	-1.833273944	1.468	1	Animal	Farming animal	Animal	#N/A	CH	soil cattle	I	1	CC1	ERR1590275	Dreyer et al., 2016	VETSUISSE	89.1	2847181	13	2853699
CH-FAR-UN-O-8	SW-FAR-UN-O-8	-1.761452112	1.732	1	Animal	Farming animal	Animal	#N/A	FR	soil sheep	II	11	CC11	ERR1600123	Dreyer et al., 2016	VETSUISSE	94.17	2935795	5	2936971
CH-GOA-CP-I-117	SW-GOA-CP-I-117	-1.241693818	5.732	3	Animal	Farming animal	Animal	#N/A	CH	goat rhombencephalitis	II	36	ST36	ERR2135724	Dreyer et al., 2016	VETSUISSE	95.86	2858111	2	2858525
CH-NAT-SO-38	SW-NAT-SO-38	-1.412513535	3.868	2	Environment	Soil	Soil	#N/A	CH	floor cattle	II	399	CC14	ERR1600109	Dreyer et al., 2016	VETSUISSE	94.23	2951992	6	2954291
CH-OVI-CP-I-99	SW-OVI-CP-I-99	-1.573814175	2.668	2	Animal	Farming animal	Animal	#N/A	CH	sheep rhombencephalitis	I	54	CC54	ERR2135568	Dreyer et al., 2016	VETSUISSE	88.61	2895567	8	2898812
CZ-FAR-CF-54	CZ-FAR-CF-54	-1.397940009	4	2	Environment	Soil	Soil	2014	CZ	strawberries from the field - field	II	121	CC121	ERS4773867	LISADAPT panel	VRI	94.61	2929874	18	2996777
CZ-FI-F-SM-88	RL15000733	-2.397940009	0.4	1	Food	Fish	Fish	2015	PL	smoked salmon	II	155	CC155	SRR7441077	Painset et al., 2019	VRI	94.75	2968994	2	2969460
CZ-FI-F-SM-89	RL15000734	-2.879426069	0.132	1	Food	Fish	Fish	2010	CZ	fish product	II	155	CC155	SRR7441080	Painset et al., 2019	VRI	94.66	2925127	3	2937423
CZ-NAT-SO-15	CZ-NAT-SO-15	-1.262171494	5.468	3	Environment	Soil	Soil	2010	CZ	soil - fence with pigs	II	20	CC20	ERS4773929	LISADAPT panel	VRI	95.09	2967417	14	3053984
CZ-NAT-SO-19	CZ_NAT_SO_19	-2.879426069	0.132	1	Environment	Soil	Soil	2016	CZ	mud - bank of river (river inflow Hron)	II	451	CC11	ERS4775160	LISADAPT panel	VRI	94.78	2877892	1	2877892
CZ-NAT-SO-22	CZ-NAT-SO-22	-5	0	1	Environment	Soil	Soil	2016	CZ	mud from pond	I	1	CC1	ERS4773933	LISADAPT panel	VRI	86.01	2917419	1	2917419
CZ-NAT-SO-23	CZ-NAT-SO-23	-1.532836034	2.932	2	Environment	Soil	Soil	2016	CZ	mud from pond	II	451	CC11	ERS4773934	LISADAPT panel	VRI	94.78	2839261	1	2839261
CZ-NAT-SO-32	CZ-NAT-SO-32	-5	0	1	Environment	Soil	Soil	2016	CZ	mud - river	II	37	CC37	ERS4773940	LISADAPT panel	VRI	94.9	2924563	1	2924563
CZ-NAT-SO-36	CZ-NAT-SO-36	-2.397940009	0.4	1	Environment	Soil	Soil	2017	CZ	moss + soil, bank of pond	II	21	CC21	ERS4773942	LISADAPT panel	VRI	95.98	2899618	1	2899618
CZ-NAT-SO-37	CZ-NAT-SO-37	-5	0	1	Environment	Soil	Soil	2017	CZ	mud from pond	II	11	CC11	ERS4773943	LISADAPT panel	VRI	94.78	2981975	7	3095789
CZ-NAT-SO-38	CZ-NAT-SO-38	-1.428058365	3.732	2	Environment	Soil	Soil	2017	CZ	mud from pond	II	18	CC18	ERS4773944	LISADAPT panel	VRI	95.29	2881201	1	2881201
CZ-OTH-UN-8	CZ-OTH-UN-8	-2.879426069	0.132	1	Animal	Wild animal	Animal	2018	CZ	gerbil spleen	II	7	CC7	ERS4773956	LISADAPT panel	SVU	95.69	2951880	4	3009289
CZ-OVI-UN-2	CZ-OVI-UN-2	-1.477295007	3.332	2	Animal	Farming animal	Animal	#N/A	CZ	sheep cerebellum	II	9	CC9	ERS4773958	LISADAPT panel	SVU	97.91	3001758	1	3001758
DE-FAR-SO-G-98	DE_FAR_SO_G_98	-1.356547324	4.4	2	Environment	Soil	Soil	#N/A	DE	soil goat	II	16	CC8	ERR5049754	Dreyer et al., 2016	VETSUISSE	94.7	2888697	13	2894166
DE-FAR-SO-G-99	DE_FAR_SO_G_99	-1.119186408	7.6	3	Environment	Soil	Soil	#N/A	DE	soil - goat	I	1	CC1	ERR1590246	Dreyer et al., 2016	VETSUISSE	81.69	2918991	4	2920124
DE-FAR-UN-G-42	DE-FAR-UN-G-42	-2.879426069	0.132	1	Environment	Soil	Animal	#N/A	DE	goat soil	II	16	CC8	ERR1600126	Dreyer et al., 2016	VETSUISSE	94.7	2888697	13	2894166
DE-RDE-CP-13	DE-RDE-CP-13	-5	0	1	Animal	Wild animal	Animal	2011	DE	deer - rumen	II	11	CC11	ERS4773997	LISADAPT panel	Munich University	94.24	2971625	1	2971625
DE-RDE-CP-7	DE-RDE-CP-7	-1.068949153	8.532	3	Animal	Wild animal	Animal	2011	DE	deer - tonsil	II	21	CC21	ERS4774002	LISADAPT panel	Munich University	95.78	2902339	2	2902883
DE-RDE-FE-14	DE-RDE-FE-14	-1.318758763	4.8	2	Animal	Wild animal	Animal	2011	DE	deer - cecum	I	59	CC59	ERS4774005	LISADAPT panel	Munich University	85.6	2901996	3	2902641
DE-RDE-FE-17	DE-RDE-FE-17	-0.845636899	14.268	3	Animal	Wild animal	Animal	2012	DE	deer - feces	I	4	CC4	ERS4774007	LISADAPT panel	Munich University	82.88	2972296	1	2972296
DE-RDE-FE-8	DE-RDE-FE-8	-1.055517328	8.8	3	Animal	Wild animal	Animal	2011	DE	deer - feces	II	26	CC26	ERS4774009	LISADAPT panel	Munich University	95.28	2969954	4	2970842
DE-WBO-CP-23	DE-WBO-CP-23	-1.494850022	3.2	2	Animal	Wild animal	Animal	2012	DE	wild boar - tonsil	II	412	CC412	ERS4774011	LISADAPT panel	Munich University	94.23	2907578	5	2908641
DE-WBO-FE-24	DE-WBO-FE-24	-5	0	1	Animal	Wild animal	Animal	2012	DE	wild boar - cecum	I	220	CC220	ERS4774018	LISADAPT panel	Munich University	86.31	2894494	1	2894494
DE-WBO-UN-34	DE-WBO-UN-34	-1.920818754	1.2	1	Animal	Wild animal	Animal	2012	DE	wild boar - liver	II	121	CC121	ERS4774021	LISADAPT panel	Munich University	94.52	2916667	9	2982509
DN-DA-U-UN-117	IN15	-5	0	1	Food	Dairy	Dairy	2000	FR	milk product	I	10	CC1	ERS1375085	Henri et al., 2017	ANSES	89.92	2874663	23	2880369
DN-FI-U-UN-118	SO96	-1.920818754	1.2	1	Food	Fish	Fish	2000	FR	fish	II	9	CC9	ERS1375028	Henri et al., 2017	ANSES	98.84	3021752	32	3038412
ES-BOV-FE-1	SP-BOV-FE-1	-1.477295007	3.332	2	Animal	Farming animal	Animal	2014	ES	pooled feces - dairy cattle	I	5	CC5	ERS4774128	LISADAPT panel	NEIKER	88.85	2968120	10	2971649
FI-BIR-FE-U-37	FI-BIR-FE-U-37	-1.875495775	1.332	1	Animal	Wild animal	Animal	2001	FI	bird - feces	I	59	CC59	ERS4774190	LISADAPT panel	University of Helsinki	89.68	2903508	5	2904876
FI-BIR-FE-U-4	FI-BIR-FE-U-4	-1.619788758	2.4	2	Animal	Wild animal	Animal	1998	FI	bird - feces	II	31	CC31	ERS4774192	LISADAPT panel	University of Helsinki	94.67	3051545	31	3118303
FI-BIR-FE-U-40	FI_BIR_FE_U_40	-1.596536299	2.532	2	Animal	Wild animal	Animal	2001	FI	bird - feces	I	194	CC315	ERS4774193	LISADAPT panel	University of Helsinki	89.46	2952450	2	2952677
FI-BIR-FE-U-55	FI-BIR-FE-U-55	-1.343710099	4.532	2	Animal	Wild animal	Soil	2001	FI	bird - feces	II	14	CC14	ERS4774205	LISADAPT panel	University of Helsinki	95.32	2979849	1	2979849
FI-BOV-CP-I-58	FI_BOV_CP_I_58	-1.920818754	1.2	1	Animal	Farming animal	Animal	1987	FI	cow - aborted fetus	I	249	CC315	ERS4774210	LISADAPT panel	University of Helsinki	89.62	2911425	1	2911425
FR-BOV-CP-I-101	16SEL692LM	-5	0	1	Animal	Farming animal	Animal	2013	FR	abortion bovine	I	59	CC59	ERS4775202	Papic et al., 2019	ANSES	89.2	2934859	1	2934859
FR-BOV-CP-I-123	16SEL589LM	-5	0	1	Animal	Farming animal	Animal	2016	FR	placenta abortion bovin	I	77	CC77	ERS4775203	Papic et al., 2019	ANSES	88.64	2947947	1	2947947
FR-BOV-CP-I-159	FR_BOV_CP_I_159	-1.761452112	1.732	1	Animal	Farming animal	Animal	2012	FR	placenta abortion bovine	I	379	CC379	ERS4775204	Papic et al., 2019	autre pubication	90.47	2890631	1	2890631
FR-BOV-CP-I-160	FR_BOV_CP_I_160	-2.397940009	0.4	1	Animal	Farming animal	Animal	2012	FR	placenta abortion bovin	II	37	CC37	ERS4775205	Papic et al., 2019	ANSES	95.22	2952583	1	2952583
FR-BOV-CP-I-55	22NA16SEL713LM	-5	0	1	Animal	Farming animal	Animal	2014	FR	bovin brain abortion	I	1	CC1	ERS4775206	Papic et al., 2019	ANSES	87.13	2910376	1	2910376
FR-BOV-CP-I-58	FR_BOV_CP_I_58	-2.879426069	0.132	1	Animal	Farming animal	Animal	2012	FR	placenta abortion bovin	I	386	CC224	ERS4775207	Papic et al., 2019	ANSES	90.73	2923273	2	2923548
FR-BOV-CP-I-83	16SEL571LM	-5	0	1	Animal	Farming animal	Animal	2010	FR	abortion bovine	II	412	CC412	ERS4775208	Papic et al., 2019	ANSES	94.19	2868878	2	2869450
FR-BOV-CP-I-98	16SEL594LM	-2.879426069	0.132	1	Animal	Farming animal	Animal	2016	FR	placenta abortion bovin	I	54	CC54	ERS4775209	Papic et al., 2019	ANSES	87.43	2933334	1	2933334
FR-DA-B-CH-287	RL15000403	-2.571865206	0.268	1	Food	Dairy	Dairy	2010	FR	cheese	I	217	CC217	SRR7441090	Painset et al., 2019	ANSES	91.16	2948641	1	2948641
FR-DA-B-CH-295	RL15000412	-1.119186408	7.6	3	Food	Dairy	Dairy	2011	FR	cheese	II	21	CC21	SRR7440883	Painset et al., 2019	ANSES	96.44	2905522	2	2905873
FR-DA-B-CH-319	RL15000435	-1.761452112	1.732	1	Food	Dairy	Dairy	2012	FR	cheese	I	6	CC6	SRR7441233	Painset et al., 2019	ANSES	90.14	2883994	1	2883994
FR-DA-U-CH-725	AF32	-1.833273944	1.468	1	Food	Dairy	Dairy	2000	FR	milk	I	1	CC1	ERS1375128	Henri et al., 2017	ANSES	87.58	2829762	11	2839117
FR-DA-U-CH-726	AF40	-1.833273944	1.468	1	Food	Meat	Meat	2000	FR	pork meat	I	1	CC1	ERS1375098	Henri et al., 2017	ANSES	89.5	2948501	13	2955112
FR-DA-U-UN-408	17SEL567LM	-1.761452112	1.732	1	Food	Dairy	Dairy	2017	FR	milk	II	7	CC7	ERS4775196	LISADAPT panel	ANSES	94.66	2847942	1	2847942
FR-DA-U-UN-415	17SEL438LM	-1.494850022	3.2	2	Food	Dairy	Dairy	2017	FR	cheese	II	37	CC37	ERS4775194	LISADAPT panel	ANSES	94.53	2887186	3	2888017
FR-DA-U-UN-416	05CEB256LM	-1.175223538	6.68	3	Food	Dairy	Dairy	2005	FR	milk and milk products	I	6	CC6	ERR2486990	Fritsch et al. 2019	ANSES	86.08	2880169	1	2880169
FR-DA-U-UN-422	07CEB308LM	-1.142667504	7.2	3	Food	Dairy	Dairy	2007	FR	milk and milk products	I	6	CC6	ERR2438132	Fritsch et al. 2019	ANSES	85.88	3170479	1	3170479
FR-DA-U-UN-423	07CEB768LM	-1.294136288	5.08	3	Food	Dairy	Dairy	2007	FR	milk and milk products	I	6	CC6	ERR2438131	Fritsch et al. 2019	ANSES	86.28	2874961	1	2874961
FR-DA-U-UN-429	05CEB711LM	-1.213248578	6.12	3	Food	Dairy	Dairy	2005	FR	milk and milk products	I	1	CC1	ERS1375046	LISADAPT panel	ANSES	89	2894460	4	2895223
FR-DA-U-UN-431	01NA06CEB420LM	-0.925183559	11.88	3	Food	Dairy	Dairy	2006	FR	milk and milk products	I	4	CC4	ERS4774357	LISADAPT panel	ANSES	87.26	2921231	1	2921231
FR-DA-U-UN-433	07CEB235LM	-1.119186408	7.6	3	Food	Dairy	Dairy	2007	FR	milk and milk products	I	4	CC4	ERR2304249	Fritsch et al. 2019	ANSES	85.42	2883553	1	2883553
FR-DA-U-UN-441	09CEB160LM	-1.725842151	1.88	1	Food	Dairy	Dairy	2009	FR	milk and milk products	I	4	CC4	ERS1374971	LISADAPT panel	ANSES	89.45	2917045	10	2920477
FR-DA-U-UN-442	09CEB338LM	-1.383839687	4.132	2	Food	Dairy	Dairy	2009	FR	cheese	II	21	CC21	ERS1375004	Henri et al., 2017	ANSES	96.47	2913241	7	2916269
FR-DA-U-UN-443	09NA09CEB601LM	-2.274088368	0.532	1	Food	Dairy	Dairy	2009	FR	milk and milk products	II	21	CC21	ERS4774358	LISADAPT panel	ANSES	95.64	2855233	1	2855233
FR-DA-U-UN-477	17SEL102LM	-2.030584088	0.932	1	Food	Dairy	Dairy	2017	FR	milk filter	II	7	CC7	ERS4775193	LISADAPT panel	ANSES	94.84	2947239	5	3004741
FR-DA-U-UN-478	17SEL401LM	-1.513144645	3.068	2	Food	Dairy	Dairy	2017	FR	milk and milk products	II	7	CC7	ERS4774359	LISADAPT panel	ANSES	95.42	2876853	2	2877092
FR-DA-U-UN-479	17SEL419LM	-1.875495775	1.332	1	Food	Dairy	Dairy	2017	FR	milk and milk products	I	4	CC4	ERS4774360	LISADAPT panel	ANSES	83.63	2882888	1	2882888
FR-DA-U-UN-480	17SEL420LM	-2.030584088	0.932	1	Food	Dairy	Dairy	2017	FR	milk and milk products	II	7	CC7	ERS4774361	LISADAPT panel	ANSES	95.41	2873639	8	2875416
FR-DA-U-UN-482	02CEB369LM	-1.344861565	4.52	2	Food	Dairy	Dairy	2002	FR	cheese	I	1	CC1	ERR2286737	Fritsch et al. 2019	ANSES	86.61	2916196	1	2916196
FR-FAR-AS-B-5	FR-FAR-AS-B-5	-1.698970004	2	1	Animal	Farming animal	Animal	2006	FR	cattle - heifer fresh manure	I	5	CC5	ERS4774367	LISADAPT panel	ANSES	87.1	2968009	9	3025412
FR-FAR-AS-P-8	FR-FAR-AS-P-8	-1.971428747	1.068	1	Environment	Soil	Soil	2009	FR	pig - raw manure	I	77	CC77	ERS4774372	LISADAPT panel	ANSES	86.01	2909479	4	2910472
FR-FAR-CF-1	FR-FAR-CF-1	-2.397940009	0.4	1	Environment	Soil	Soil	2018	FR	soil	II	6	CC9	ERS4774381	LISADAPT panel	INRAE	88.58	2972176	2	2972406
FR-FAR-GL-1	FR_FAR_GL_1	-0.994304819	10.132	3	Environment	Soil	Soil	2018	FR	soil	II	26	CC26	ERS4774383	LISADAPT panel	INRAE	95.29	2862329	2	2862801
FR-FAR-GL-3	FR-FAR-GL-3	-5	0	1	Environment	Soil	Soil	2011	FR	soil	II	26	CC18	ERS4774385	LISADAPT panel	INRAE	95.14	2862500	8	2864855
FR-FAR-MA-1	FR_FAR_MA_1	-5	0	1	Environment	Soil	Soil	2013	FR	organic amendement (manuring)	I	6	CC6	ERS4774497	LISADAPT panel	INRAE	88.91	2884072	1	2884072
FR-FAR-PC-1	FR-FAR-PC-1	-1.6712128	2.132	2	Environment	Soil	Soil	2006	FR	Compost organic waste	II	21	CC21	ERS4774499	LISADAPT panel	INRAE	96.05	2865152	6	2867678
FR-FAR-SO-B-81	17SEL394LM	-2.096910013	0.8	1	Environment	Soil	Soil	2006	FR	dung	I	4	CC4	ERS4774389	LISADAPT panel	ANSES	83.42	2883068	1	2883068
FR-FAR-WT-170	FR-FAR-WT-170	-1.283996656	5.2	3	Environment	Soil	water	2018	FR	drinker	L. innocua	1482	ST1482	used as an outgroup	Not published	INRAE	43.36	2853539	5	2906274
FR-FI-F-RA-217	RL15000012	-1.159893906	6.92	3	Food	Fish	Fish	2011	FR	salmon	II	9	CC9	SRR7440647	Painset et al., 2019	ANSES	97.89	2928589	3	2930698
FR-FI-F-SM-193	RL15000017	-1.571865206	2.68	2	Food	Fish	Fish	2011	FR	smoked herring	II	8	CC8	SRR7441210	Painset et al., 2019	ANSES	94.11	2957244	4	3044019
FR-FI-F-SM-213	RL15000171	-1.294136288	5.08	3	Food	Fish	Fish	2011	FR	smoked fish	II	8	CC8	SRR7441140	Painset et al., 2019	ANSES	95.05	2923764	4	3010582
FR-FI-U-UN-418	06CEB188LM	-5	0	1	Food	Fish	Fish	1998	FR	oyster	I	6	CC6	ERS1374984	LISADAPT panel	ANSES	90.49	2957623	10	2959906
FR-FI-U-UN-419	05CEB394LM	-1.478861916	3.32	2	Food	Fish	Fish	2005	FR	fish and fishery products	I	6	CC6	ERR2304243	Fritsch et al. 2019	ANSES	85.6	3138210	1	3138210
FR-FI-U-UN-420	05CEB671LM	-1.175223538	6.68	3	Food	Fish	Fish	2005	FR	fish and fishery products	I	6	CC6	ERR2304246	Fritsch et al. 2019	ANSES	85.81	2920488	1	2920488
FR-FI-U-UN-421	05CEB795LM	-1.283996656	5.2	3	Food	Fish	Fish	2005	FR	fish and fishery products	I	2	CC2	ERR2304247	Fritsch et al. 2019	ANSES	85.51	3152067	1	3152067
FR-FI-U-UN-426	02EB477LM	-1.175223538	6.68	3	Food	Fish	Fish	2002	FR	fish and fishery products	I	2	CC2	ERS1375140	LISADAPT panel	ANSES	89.43	2962611	10	2965106
FR-FI-U-UN-427	03EB120LM	-1.42945706	3.72	2	Food	Fish	Fish	2003	FR	fish and fishery products	II	9	CC9	ERS1375021	LISADAPT panel	ANSES	96.97	2894176	15	2902798
FR-FI-U-UN-435	FR_FI_U_UN_435	-1.443697499	3.6	2	Food	Fish	Fish	2008	FR	fish and fishery products	I	2	CC2	ERS4774436	LISADAPT panel	ANSES	87.94	2961523	1	2961523
FR-FI-U-UN-437	08CEB172LM	-1.596536299	2.532	2	Food	Fish	Fish	2008	FR	fish and fishery products	II	9	CC9	ERS1374995	LISADAPT panel	ANSES	98.45	3016133	6	3043859
FR-FI-U-UN-438	08CEB181LM	-1.478861916	3.32	2	Food	Fish	Fish	2008	FR	fish and fishery products	II	155	CC155	ERS1374994	LISADAPT panel	ANSES	94.48	2896028	7	2897486
FR-FI-U-UN-440	08CEB397LM	-1.875495775	1.332	1	Food	Fish	Fish	2008	FR	fish and fishery products	II	121	CC121	ERR2727616	Fritsch et al. 2019	ANSES	95.4	3044157	5	3111502
FR-FI-U-UN-445	10CEB68LM	-2.571865206	0.268	1	Food	Fish	Fish	2010	FR	fish and fishery products	I	2	CC2	ERR2727621	Fritsch et al. 2019	ANSES	85.26	2958019	1	2958019
FR-FI-U-UN-447	10CEB368LM	-1.596536299	2.532	2	Food	Fish	Fish	2010	FR	fish and fishery products	II	121	CC121	ERR2727618	Fritsch et al. 2019	ANSES	95.11	2982985	3	2983553
FR-FI-U-UN-450	10CEB588LM	-2.879426069	0.132	1	Food	Fish	Fish	2010	FR	fish and fishery products	II	121	CC121	ERR2727620	Fritsch et al. 2019	ANSES	95.43	2993100	4	3060115
FR-FI-U-UN-453	11CEB241LM	-5	0	1	Food	Fish	Fish	2011	FR	fish and fishery products	I	2	CC2	ERR2727623	Fritsch et al. 2019	ANSES	85.25	2990583	1	2990583
FR-FI-U-UN-459	11CEB426LM	-5	0	1	Food	Fish	Fish	2011	FR	trout	II	155	CC155	ERR2728036	Fritsch et al. 2019	ANSES	94.91	2931277	20	2975388
FR-FI-U-UN-460	11CEB445LM	-1.458420756	3.48	2	Food	Fish	Fish	2011	FR	fish and fishery products	II	9	CC9	ERS1375053	LISADAPT panel	ANSES	98.05	2995321	21	3006588
FR-FI-U-UN-462	11CEB475LM	-1.619788758	2.4	2	Food	Fish	Fish	2011	FR	fish and fishery products	II	121	CC121	ERR2728039	Fritsch et al. 2019	ANSES	95.45	3111620	9	3117270
FR-FI-U-UN-476	15SEL1759LM	-5	0	1	Food	Fish	Fish	2015	FR	fish and fishery products	II	121	CC121	ERS4774437	LISADAPT panel	ANSES	95.73	3090381	10	3094922
FR-FI-U-UN-489	RL15000245	-5	0	1	Food	Fish	Fish	2010	SE	ready to eat fish and fishery product	II	120	CC8	SRR7441297	Painset et al., 2019	ANSES	95.33	2936295	6	3054345
FR-ME-P-DE-242	RL15000465	-1.6712128	2.132	2	Food	Meat	Meat	2010	FR	Ham	II	8	CC8	SRR7441187	Painset et al., 2019	ANSES	94.95	2923439	4	3010165
FR-ME-P-DE-278	RL15000504	-1.698970004	2	1	Food	Meat	Dairy	2012	FR	Deli product	I	6	CC6	SRR7440798	Painset et al., 2019	ANSES	89.28	2879246	4	2879927
FR-ME-P-UN-409	RL15000362	-5	0	1	Food	Meat	Meat	2014	FR	ready to eat meat product	I	6	CC6	SRR7440965	Painset et al., 2019	ANSES	90.66	2919916	2	2920120
FR-ME-P-UN-410	RL15000366	-5	0	1	Food	Meat	Dairy	2010	FR	meat product	II	37	CC37	SRR7440969	Painset et al., 2019	ANSES	95.37	2893144	1	2893144
FR-ME-P-UN-413	RL15000536	-5	0	1	Food	Meat	Meat	2011	SE	meat product	I	1	CC1	SRR7441227	Painset et al., 2019	ANSES	90.18	2920100	1	2920100
FR-ME-U-DE-246	RL15000505	-1.795880017	1.6	1	Food	Dairy	Dairy	2012	FR	sausage	II	37	CC37	SRR7440795	Painset et al., 2019	ANSES	95.66	2890472	2	2890695
FR-ME-U-UN-411	RL15000367	-5	0	1	Food	Meat	Dairy	2010	FR	meat product	II	37	CC37	SRR7440970	Painset et al., 2019	ANSES	95.88	2896903	139	2936224
FR-ME-U-UN-412	RL15000387	-2.879426069	0.132	1	Food	Meat	Meat	2015	FR	prok meat processing environment	II	8	CC8	SRR7440888	Painset et al., 2019	ANSES	95.14	2864655	3	2951173
FR-ME-U-UN-414	RL15000393	-2.879426069	0.132	1	Food	Meat	Meat	2005	FR	meat product	I	1	CC1	SRR7440919	Painset et al., 2019	ANSES	91.65	2927711	40	2936985
FR-ME-U-UN-425	12CEB383LM	-2.030584088	0.932	1	Food	Meat	Meat	2012	FR	meat products	I	6	CC6	ERR2728044	Fritsch et al. 2019	ANSES	87.74	3019002	106	3062612
FR-ME-U-UN-444	09CEB866LM	-2.397940009	0.4	1	Food	Meat	Meat	2009	FR	meat products	II	9	CC9	ERS1375123	LISADAPT panel	ANSES	98	2952065	1	2952065
FR-ME-U-UN-446	10CEB335LM	-5	0	1	Food	Meat	Meat	2010	FR	meat products	II	8	CC8	ERS1374957	LISADAPT panel	ANSES	95.32	2916075	12	2918917
FR-ME-U-UN-448	10CEB428LM	-5	0	1	Food	Meat	Meat	2010	FR	meat products	II	121	CC121	ERS1375139	LISADAPT panel	ANSES	94.87	3020961	31	3094999
FR-ME-U-UN-452	11CEB213LM	-1.920818754	1.2	1	Food	Meat	Meat	2011	FR	meat products	II	121	CC121	ERS1374964	LISADAPT panel	ANSES	95.5	2960977	16	3025981
FR-ME-U-UN-454	11CEB341LM	-1.356547324	4.4	2	Food	Meat	Meat	2011	FR	meat products	II	121	CC121	ERS1375063	LISADAPT panel	ANSES	96.11	2999948	8	3062681
FR-ME-U-UN-458	11CEB418LM	-1.230622674	5.88	3	Food	Meat	Meat	2011	FR	meat products	II	9	CC9	ERS1374972	LISADAPT panel	ANSES	98.39	2896712	8	2960970
FR-ME-U-UN-465	12CEB366LM	-1.552841969	2.8	2	Food	Meat	Meat	2012	FR	meat products	I	2	CC2	ERR2728041	Fritsch et al. 2019	ANSES	85.32	3109433	1	3109433
FR-ME-U-UN-466	12CEB368LM	-1.875495775	1.332	1	Food	Meat	Meat	2012	FR	meat products	I	2	CC2	ERR2728043	Fritsch et al. 2019	ANSES	85.02	3035416	2	3035802
FR-ME-U-UN-467	12CEB397LM	-1.477295007	3.332	2	Food	Meat	Meat	2012	FR	meat products	II	121	CC121	ERS1374981	LISADAPT panel	ANSES	95.36	2993813	3	3055047
FR-ME-U-UN-471	14SEL860LM	-5	0	1	Food	Meat	Meat	2014	FR	meat products	II	9	CC9	ERR2728045	Fritsch et al. 2019	ANSES	97.81	2907238	1	2907238
FR-ME-U-UN-472	14SEL872LM	-2.879426069	0.132	1	Food	Meat	Meat	2014	FR	meat products	I	2	CC2	ERR2734416	Fritsch et al. 2019	ANSES	85.16	3001583	1	3001583
FR-ME-U-UN-473	14SEL873LM	-2.571865206	0.268	1	Food	Meat	Meat	2014	FR	meat products	I	328	CC1	ERR2734417	Fritsch et al. 2019	ANSES	86.55	2950739	2	2951324
FR-ME-U-UN-474	14SEL906LM	-1.273109859	5.332	3	Food	Meat	Meat	2014	FR	meat products	I	2	CC2	ERR2734424	Fritsch et al. 2019	ANSES	85.52	2891388	1	2891388
FR-ME-U-UN-483	06CEB444LM	-1.879426069	1.32	1	Food	Meat	Meat	2006	FR	meat products	I	6	CC6	ERS4774492	LISADAPT panel	ANSES	86.68	2947255	9	2952843
FR-ME-U-UN-484	11CEB458LM	-1.552841969	2.8	2	Food	Meat	Meat	2011	FR	meat products	II	8	CC8	ERS4774493	LISADAPT panel	ANSES	95.37	2955297	8	2978101
FR-ME-U-UN-485	15SEL1228LM	-2.397940009	0.4	1	Food	Fruit & vegetables	Vegetables	2015	FR	fruit, vegetables, cereals and herbs	I	6	CC6	ERS4774494	LISADAPT panel	ANSES	86.68	3002268	6	3007586
FR-ME-U-UN-727	12CEB857LM	-2.879426069	0.132	1	Food	Meat	Meat	2006	FR	fruit, vegetables, cereals and herbs	II	9	CC9	ERS1375120	LISADAPT panel	ANSES	98.09	2982197	16	3012614
FR-NAT-SO-2	FR_NAT_SO_2	-1.231509895	5.868	3	Environment	Soil	Soil	2018	FR	badger burrow	I	666	ST666	ERS4774502	LISADAPT panel	INRAE	88.66	2909886	2	2910103
FR-NAT-U-1	FR-NAT-U-1	-5	0	1	Environment	Soil	Soil	2004	FR	natural ecosystem environment	II	8	CC8	ERS4774504	LISADAPT panel	ANSES	94.73	2975221	95	3063545
FR-NAT-UN-1	FR-NAT-UN-1	-1.096910013	8	3	Environment	Soil	Soil	2004	FR	soil	II	18	CC18	ERS4774509	LISADAPT panel	INRAE	95.64	2960167	41	2984681
FR-NAT-UN-2	FR-NAT-UN-2	-5	0	1	Environment	Soil	Soil	2018	FR	soil	II	511	CC7	ERS4774510	LISADAPT panel	INRAE	95.03	2871974	42	2902172
FR-PIG-UN-34	15SEL876LM	-1.459920911	3.468	2	Animal	Farming animal	Animal	2001	FR	pig	II	11	CC11	ERS4775210	this study	ANSES	94.95	2933033	6	2990920
FR-VE-U-UN-407	FR_VE_U_UN_407	-1.971428747	1.068	1	Food	Fruit & vegetables	Vegetables	2017	FR	ciboulette	I	1	CC1	ERS4775195	this study	ANSES	87.91	2877697	10	2880865
FR-VE-U-UN-417	06CEB211LM	-5	0	1	Food	Fruit & vegetables	Vegetables	2006	FR	potatoes	I	6	CC6	ERS1375003	Henri et al., 2017	ANSES	90.75	2922061	9	2924004
FR-VE-U-UN-424	09CEB30LM	-1.167491087	6.8	3	Food	Fruit & vegetables	Vegetables	2009	FR	frozen tomatoes	I	6	CC6	ERS1375093	Henri et al., 2017	ANSES	89.22	2881381	5	2882412
FR-VE-U-UN-428	05CEB674LM	-1.971428747	1.068	1	Food	Fruit & vegetables	Vegetables	2005	FR	fruit, vegetables, cereals and herbs	I	2	CC2	ERS1375006	LISADAPT panel	ANSES	89.17	2921713	9	2923779
FR-VE-U-UN-430	06CEB122LM	-1.126098402	7.48	3	Food	Fruit & vegetables	Vegetables	2006	FR	fruit, vegetables, cereals and herbs	I	10	CC1	ERS1375051	LISADAPT panel	ANSES	89.27	2912174	8	2914091
FR-VE-U-UN-432	06CEB656LM	-1.356547324	4.4	2	Food	Fruit & vegetables	Vegetables	2006	FR	fruit, vegetables, cereals and herbs	I	1	CC1	ERS1375019	LISADAPT panel	ANSES	89.88	2884714	17	2888755
FR-VE-U-UN-434	08CEB60LM	-1.385102784	4.12	2	Food	Fruit & vegetables	Vegetables	2008	FR	endive salad	II	121	CC121	ERS1374954	Henri et al., 2017	ANSES	95.85	2998290	3	3059891
FR-VE-U-UN-439	06NA08CEB223LM	-1.532836034	2.932	2	Food	Fruit & vegetables	Vegetables	2008	FR	fruit, vegetables, cereals and herbs	I	6	CC6	ERS4774534	LISADAPT panel	ANSES	86.71	2879085	1	2879085
FR-VE-U-UN-451	11CEB205LM	-1.795880017	1.6	1	Food	Fruit & vegetables	Vegetables	2011	FR	green aspergus	II	37	CC37	ERS1375110	Henri et al., 2017	ANSES	96.32	2890977	6	2892274
FR-VE-U-UN-455	11CEB354LM	-1.642065153	2.28	2	Food	Fruit & vegetables	Vegetables	2011	FR	frozen beans	II	31	CC31	ERS1375043	Henri et al., 2017	ANSES	94.83	2990454	7	3050998
FR-VE-U-UN-456	11CEB363LM	-1.397940009	4	2	Food	Fruit & vegetables	Vegetables	2011	FR	bean	II	31	CC31	ERS1375017	Henri et al., 2017	ANSES	94.85	2989834	9	3050943
FR-VE-U-UN-457	11CEB364LM	-1.571865206	2.68	2	Food	Fruit & vegetables	Vegetables	2011	FR	grated carrots	II	121	CC121	ERS1375038	Henri et al., 2017	ANSES	95.49	2936682	27	3004385
FR-VE-U-UN-461	11CEB446LM	-1.458420756	3.48	2	Food	Fruit & vegetables	Vegetables	2011	FR	bean	II	31	CC31	ERS1375058	Henri et al., 2017	ANSES	94.85	2993187	9	3053023
FR-VE-U-UN-463	12CEB09LM	-1.764471553	1.72	1	Food	Fruit & vegetables	Vegetables	2012	FR	fruit, vegetables, cereals and herbs	II	37	CC37	ERS4774535	LISADAPT panel	ANSES	94.94	2890390	2	2890620
FR-VE-U-UN-464	12CEB28LM	-1.135488919	7.32	3	Food	Fruit & vegetables	Vegetables	2011	FR	soja sprouted seed	II	31	CC31	ERS1375055	Henri et al., 2017	ANSES	95.02	3009954	16	3121175
FR-VE-U-UN-468	12CEB1097LM	-2.096910013	0.8	1	Food	Fruit & vegetables	Vegetables	2012	FR	raw vegetables	I	2	CC2	ERS1374990	LISADAPT panel	ANSES	90.5	2961147	64	2978814
FR-VE-U-UN-469	12CEB1182LM	-1.397940009	4	2	Food	Fruit & vegetables	Vegetables	2012	FR	fruit, vegetables, cereals and herbs	II	121	CC121	ERS1375048	LISADAPT panel	ANSES	95.83	3122284	7	3184895
FR-VE-U-UN-470	12CEB1426LM	-1.971428747	1.068	1	Food	Fruit & vegetables	Vegetables	2012	FR	fruit, vegetables, cereals and herbs	II	37	CC37	ERS4774536	LISADAPT panel	ANSES	94.97	2979818	3	2980871
FR-VE-U-UN-475	FR_VE_U_UN_475	-2.096910013	0.8	1	Food	Fruit & vegetables	Vegetables	2015	FR	fruit, vegetables, cereals and herbs	I	2	CC2	ERS4774537	LISADAPT panel	ANSES	87.71	3002605	5	3003987
IT-FAR-SO-B-296	IT_FAR_SO_B_296	-2.274088368	0.532	1	Environment	Soil	Soil	#N/A	IT	soil - cattle	I	663	ST663	ERR1590242	Dreyer et al., 2016	VETSUISSE	83.11	2893101	7	2895939
IT-FOX-FE-63	IT-FOX-FE-63	-1.552841969	2.8	2	Animal	Wild animal	Animal	2018	IT	fox - feces	I	1	CC1	ERS4774679	LISADAPT panel	IZSAM	83.96	2922223	1	2922223
IT-NAT-SO-1	IT-NAT-SO-1	-1.698970004	2	1	Environment	Soil	Water	2016	IT	sediment - environment	I	54	CC54	ERS4774721	LISADAPT panel	IZSAM	86.31	2898278	3	2899107
IT-NAT-SO-3	IT-NAT-SO-3	-1.619788758	2.4	2	Environment	Soil	Water	2016	IT	sediment - environment	I	2	CC2	ERS4774724	LISADAPT panel	IZSAM	84.1	3002441	1	3002441
IT-OTH-CP-36	IT_OTH_CP_36	-1.761452112	1.732	1	Animal	Wild animal	Animal	2017	IT	dolphin brain	II	121	CC121	ERS4775211	Sevellec et al., 2020	IZSAM	95.26	2967551	11	3030518
IT-OTH-FE-61	IT-OTH-FE-61	-5	0	1	Animal	Wild animal	Animal	2018	IT	badger - feces	II	29	CC29	ERS4774738	LISADAPT panel	IZSAM	94.45	2909077	12	2912031
IT-WBO-FE-22	IT-PIG-FE-22	-1.971428747	1.068	1	Animal	Farming animal	Animal	2017	IT	pig feces	II	36	ST36	ERS4774785	LISADAPT panel	IZSAM	95.92	2937867	24	2943772
LV-BOV-CP-11	LV-BOV-CP-11	-1.062081097	8.668	3	Animal	Farming animal	Animal	2015	LV	cattle - abortion	I	2	CC2	ERS4774794	LISADAPT panel	BIOR	85.71	2963462	1	2963462
LV-BOV-CP-17	LV-BOV-CP-17	-2.030584088	0.932	1	Animal	Farming animal	Animal	2016	LV	cattle - abortion	II	91	CC14	ERS4774796	LISADAPT panel	BIOR	94.88	2899678	3	2900135
LV-BOV-CP-29	LV-BOV-CP-29	-0.657577319	22	3	Animal	Farming animal	Animal	2016	LV	cattle - abortion	II	451	CC11	ERS4774801	LISADAPT panel	BIOR	94.51	2878201	25	2886446
LV-BOV-CP-6	LV-BOV-CP-6	-1.176004409	6.668	3	Animal	Farming animal	Animal	2018	LV	cattle - milk	II	8	CC8	ERS4774804	LISADAPT panel	BIOR	94.81	2937706	60	2955187
LV-GOA-CP-26	LV-GOA-CP-26	-1.619788758	2.4	2	Animal	Farming animal	Animal	2017	LV	goat - abortion	II	9	CC9	ERS4774807	LISADAPT panel	BIOR	97.92	2940234	4	2941576
LV-OVI-CP-8	LV-OVI-CP-8	-2.030584088	0.932	1	Animal	Farming animal	Animal	2016	LV	sheep - abortion	II	20	CC20	ERS4774812	LISADAPT panel	BIOR	95.06	2977902	2	2978152
LV-PIG-CP-18	LV-PIG-CP-18	-1.494850022	3.2	2	Animal	Farming animal	Animal	2016	LV	pig - abortion	II	427	CC29	ERS4774813	LISADAPT panel	BIOR	94.27	2899452	49	2911739
NL-GOA-UN-19	NL-GOA-UN-19	-1.477295007	3.332	2	Animal	Farming animal	Animal	2016	NL	goat	I	77	CC77	ERS4774824	LISADAPT panel	NVI	89.41	2909671	10	2913898
NL-GOA-UN-2	NL-GOA-UN-2	-1.728623128	1.868	1	Animal	Farming animal	Animal	2016	NL	goat	II	26	CC26	ERS4774825	LISADAPT panel	WFSR	95.32	2936110	7	3021099
NL-GOA-UN-34	NL-GOA-UN-34	-1.64435695	2.268	2	Animal	Farming animal	Animal	2016	NL	goat	I	220	CC220	ERS4774836	LISADAPT panel	WFSR	86.95	2891144	4	2892414
NL-GOA-UN-35	NL-GOA-UN-35	-1.068949153	8.532	3	Animal	Farming animal	Animal	2016	NL	goat	I	224	CC224	ERS4774837	LISADAPT panel	WFSR	88.8	2883210	1	2883210
NO-DEE-FE-1	NO-DEE-F-1	-5	0	1	Animal	Wild animal	Animal	2017	NO	hunted animals, venision feces	II	21	CC21	ERS4774849	LISADAPT panel	NVI	95.92	2899548	6	2900915
NO-DEE-FE-3	NO-DEE-F-3	-1.142667504	7.2	3	Animal	Wild animal	Animal	2017	NO	hunted animals, nature in Norway - venision feces	II	451	CC11	ERS4774852	LISADAPT panel	VRI	95.1	2920523	4	2921375
NO-OTH-O-13	NO-OTH-O-13	-5	0	1	Animal	Wild animal	Animal	2012	NO	Norway-gardens and grass fields - slugs (A. vulgaris)	I	4	CC4	ERS4774861	LISADAPT panel	NVI	86.68	2888038	41	2903623
NO-OTH-O-15	NO-OTH-O-15	-5	0	1	Animal	Wild animal	Animal	2012	NO	Norway-gardens and grass fields - slugs (A. vulgaris)	I	1	CC1	ERS4774863	LISADAPT panel	NVI	86.68	2916850	2	2917117
NO-OTH-O-19	NO-OTH-O-19	-5	0	1	Animal	Wild animal	Animal	2012	NO	Norway-gardens and grass fields - slugs (A. vulgaris)	II	120	CC8	ERS4774866	LISADAPT panel	NVI	94.73	2942167	4	3008910
NO-OTH-O-20	NO-OTH-O-20	-1.920818754	1.2	1	Animal	Wild animal	Animal	2012	NO	Norway-gardens and grass fields - slugs (A. vulgaris)	II	91	CC14	ERS4774867	LISADAPT panel	NVI	94.82	2859158	1	2859158
NO-OTH-O-28	NO-OTH-O-28	-1.6712128	2.132	2	Animal	Wild animal	Animal	2012	NO	Norway-gardens and grass fields - slugs (A. vulgaris)	II	14	CC14	ERS4774875	LISADAPT panel	NVI	94.73	2937779	3	2943173
NO-OTH-O-31	NO-OTH-O-31	-1.698970004	2	1	Animal	Wild animal	Animal	2012	NO	Norway-gardens and grass fields - slugs (A. vulgaris)	II	7	CC7	ERS4774879	LISADAPT panel	NVI	96.07	2911713	3	2917104
NO-OTH-O-33	NO-OTH-O-33	-1.64435695	2.268	2	Animal	Wild animal	Animal	2012	NO	Norway-gardens and grass fields - slugs (A. vulgaris)	II	9	CC9	ERS4774881	LISADAPT panel	NVI	98.35	2965815	8	3031069
NO-OTH-O-5	NO-OTH-O-5	-2.096910013	0.8	1	Animal	Wild animal	Animal	2012	NO	Norway-gardens and grass fields - slugs (A. vulgaris)	II	37	CC37	ERS4774882	LISADAPT panel	NVI	94.89	2924538	4	2925626
NO-OTH-O-7	NO-OTH-O-7	-2.397940009	0.4	1	Animal	Wild animal	Animal	2012	NO	Norway-gardens and grass fields - slugs (A. vulgaris)	I	6	CC6	ERS4774884	LISADAPT panel	NVI	86.48	2883495	1	2883495
NO-OTH-O-8	NO-OTH-O-8	-5	0	1	Animal	Wild animal	Animal	2012	NO	Norway-gardens and grass fields - slugs (A. vulgaris)	II	18	CC18	ERS4774885	LISADAPT panel	NVI	95.49	2880291	6	2881823
PL-FAR-CF-9	PL_FAR_CF_9	-1.833273944	1.468	1	Environment	Soil	Soil	2012	PL	arable fields fertilization with manure - soil	II	8	CC8	ERS4774895	LISADAPT panel	ZUT	95.03	2924967	1	2924967
PL-FAR-GL-12	PL_FAR_GL_12	-1.0117979	9.732	3	Environment	Soil	Soil	2010	PL	meadow- intensive dairy cattle graze - soil	II	1293	CC8	ERS4774899	LISADAPT panel	ZUT	95.02	2924233	3	3010839
PL-FAR-GL-14	PL-FAR-GL-14	-1.761452112	1.732	1	Environment	Soil	Soil	2010	PL	meadow- intensive dairy cattle graze - soil	I	2	CC2	ERS4774901	LISADAPT panel	ZUT	88.39	2997944	15	3002706
PL-NAT-SO-1	PL-NAT-SO-1	-1.971428747	1.068	1	Environment	Soil	Soil	2010	PL	forests of the hunting district - soil	II	1344	CC29	ERS4774909	LISADAPT panel	Munich University	94.4	2857225	21	2864437
PL-NAT-SO-18	PL-NAT-SO-18	-2.096910013	0.8	1	Environment	Soil	Soil	2010	PL	forests of the district - soil	I	5	CC5	ERS4774917	LISADAPT panel	Munich University	90.03	2928768	31	3048123
SE-FAR-CF-1	SE-FAR-CF-1	-1.428058365	3.732	2	Environment	soil	soil	2018	SE	grass field	II	155	CC155	ERS4774954	LISADAPT panel	SVA	94.26	2946270	6	2948018
SE-RDE-CP-2	SE-RDE-CP-2	-1.412513535	3.868	2	Animal	Wild animal	Animal	#N/A	SE	roe deer	II	91	CC21	ERS4775036	LISADAPT panel	SVA	95	2901634	51	2921087
SE-RDE-CP-7	SE-RDE-CP-7	-2.175223538	0.668	1	Animal	Wild animal	Animal	#N/A	SE	roe deer	II	394	CC415	ERS4775041	LISADAPT panel	SVA	94.95	2879576	10	2882493
SE-VE-U-UN-486	18LSAL615LM	-1.428058365	3.732	2	Food	Fruit & vegetables	Vegetables	2018	SE	frozen corn	I	6	CC6	ERR5049756	this study	SVA	88.46	3004250	32	3014225
SE-VE-U-UN-487	18LSAL616LM	-1.513144645	3.068	2	Food	Fruit & vegetables	Vegetables	2018	SE	frozen corn	I	6	CC6	ERR5049757	this study	SVA	87.91	3000292	25	3007307
SI-BOV-CP-I-71	SI-BOV-CP-I-71	-1.428058365	3.732	2	Animal	Farming animal	Animal	2011	SI	rhombencephalitis goat	I	73	CC1	ERS4775070	LISADAPT panel	University of Ljubljana	88.03	2879353	27	2950117
SI-BOV-MI-62	16SEL527LM	-5	0	1	Food	Dairy	Dairy	2014	SI	milk clinical sample bovine	I	145	CC2	ERS4775214	Papic et al., 2019	University of Ljubljana	88.74	2919849	3	2921117
SI-FAR-WT-51	16SEL564LM	-1.795880017	1.6	1	Environment	Soil	Water	2008	SI	farm environment water	II	121	CC121	ERS4775061	LISADAPT panel	University of Ljubljana	95.47	3083305	3	3084036
SI-OTH-CP-I-7	SI-OTH-CP-I-7	-1.532836034	2.932	2	Animal	Wild animal	Animal	2014	SI	brain (fox)	II	184	ST184	ERS4775081	LISADAPT panel	University of Ljubljana	97.01	2879847	49	2930199
SI-OVI-CP-I-18	SI-OVI-CP-I-18	-1.920818754	1.2	1	Animal	Farming animal	Animal	2015	SI	sheep brain	I	194	CC315	ERS4775088	LISADAPT panel	University of Ljubljana	84.06	2908951	2	2909178
SI-UN-CP-I-16	SI-UN-CP-I-16	-2.571865206	0.268	1	Animal	Farming animal	Animal	2014	SI	cattle brain	I	224	CC224	ERS4775098	LISADAPT panel	University of Ljubljana	85.08	2956264	6	2957820
UK-OVI-CP-I-30	UK-OVI-CP-I-30	-1.573814175	2.668	2	Animal	Farming animal	Animal	#N/A	UK	sheep abortion	II	20	CC20	ERR2135555	Dreyer et al., 2016	VETSUISSE	95.18	2899122	62	2944656
UK-OVI-CP-I-34	UK-OVI-CP-I-34	-1.119186408	7.6	3	Environment	Soil	Soil	#N/A	UK	sheep enteritidis	I	220	CC220	ERR2135557	Dreyer et al., 2016	VETSUISSE	88.15	2893700	50	2928138
UK-VE-U-UN-90	UK_VE_U_UN_90	-1.477295007	3.332	2	Food	Fruit & vegetables	Vegetables	2010	UK	Olive	I	2	CC2	ERS4775198	Painset et al., 2019	PHE	87.37	3017467	4	3018345
UK-VE-U-UN-91	18SEL548LM	-1.833273944	1.468	1	Food	Fruit & vegetables	Vegetables	#N/A	UK	pineapple, mango, kiwi	II	325	CC31	ERS4775199	Painset et al., 2019	PHE	94.32	2956368	1	2956368
UK-VE-U-UN-93	18SEL546LM	-1.6712128	2.132	2	Food	Fruit & vegetables	Vegetables	2010	UK	Cabbage	II	121	CC121	ERS4775197	Painset et al., 2019	PHE	95.5	2926042	2	2987139
